# Supplementary material for: The relative contributions of climate, soil, diversity and interactions to leaf trait variation and spectrum of invasive Solidago canadensis
Source: BMC Ecol. 2019 Jun 15;19:24. doi: 10.1186/s12898-019-0240-1 (PMC6570854; doi:10.1186/s12898-019-0240-1)
Supplement: Supplementary file 2 — Additional file 2 The raw data on leaf traits. [file 12898_2019_240_MOESM2_ESM.xlsx]

## Sheet: Sheet1
	seven leaf traits									phenotypic variation index in seven leaf traits						leaf production versus leaf tolerance
Leaf area(cm2)	specific leaf area(cm2/g)	leaf dry matter content(mg/g)	chlorophyll(SPAD value)	leaf N(%)	leaf C(%)	leaf C/N		leaf area	specific leaf area	leaf dry mattr content	chlorophyll	leaf N	leaf C	leaf C/N		leaf production index	leaf tolerance index
8.657	120.784	239.978	30	1.76154	43.7007	24.8083		0.717078	0.716552	0.77678	0.567708	0.746154	0.492027	0.599761		2.74749	1.86857
6.97297	130.328	248.853	29.7	1.94087	45.8914	23.6448		0.82643	0.67682	0.759073	0.583333	0.686376	0.376115	0.633485		2.77296	1.76867
8.47619	141.893	223.733	36.8	2.42231	45.4762	18.7739		0.728819	0.628674	0.809192	0.213542	0.525896	0.398084	0.77467		2.09693	1.98195
12.8053	128.675	206.323	31.5	1.78786	42.1236	23.5609		0.447707	0.683701	0.843928	0.489583	0.737379	0.57547	0.635917		2.35837	2.05531
14.1795	135.672	188.993	26.5	1.64027	43.1618	26.3138		0.358475	0.654573	0.878505	0.75	0.786576	0.520539	0.556122		2.54962	1.95517
13.125	152.847	223.039	36	2.93523	44.1196	15.031		0.426948	0.583067	0.810577	0.255208	0.354922	0.469864	0.883159		1.62015	2.1636
11.8478	179.83	181.33	37.7	2.78816	42.2045	15.137		0.509881	0.470731	0.893794	0.166667	0.403946	0.571191	0.880086		1.55122	2.34507
11.8974	147.648	208.397	38	2.89701	43.5384	15.0287		0.50666	0.604715	0.839791	0.151042	0.367663	0.500614	0.883225		1.63008	2.22363
10.8857	220.612	194.265	29.9	2.52195	41.0358	16.2715		0.572356	0.300951	0.867987	0.572917	0.492685	0.633025	0.847203		1.93891	2.34821
10.729	139.852	200.479	37.6	2.22292	34.1133	15.3462		0.582534	0.637169	0.855588	0.171875	0.592362	0.999297	0.874023		1.98394	2.72891
8.47699	99.6433	251.945	33.9	1.66157	45.0313	27.1017		0.728767	0.804566	0.752904	0.364583	0.779478	0.421622	0.533283		2.67739	1.70781
9.42241	101.71	254.273	28.3	1.62516	44.5751	27.4281		0.667376	0.795962	0.748259	0.65625	0.791614	0.445765	0.523822		2.9112	1.71785
8.96491	119.119	220.92	30.6	1.89795	44.1943	23.2853		0.697084	0.723484	0.814805	0.536458	0.700683	0.465909	0.643905		2.65771	1.92462
11.2818	120.181	226.93	31.5	1.76979	43.9359	24.8255		0.546635	0.719062	0.802813	0.489583	0.743404	0.479583	0.599261		2.49868	1.88166
10.4348	119.109	243.352	32	1.92911	43.1533	22.3695		0.601637	0.723524	0.770048	0.463542	0.690296	0.520992	0.670449		2.479	1.96149
10.8585	143.562	203.872	40.2	2.22913	44.9261	20.1541		0.574121	0.621724	0.848818	0.0364583	0.59029	0.427191	0.734664		1.82259	2.01067
10.3431	111.224	225.712	33.8	1.68801	45.1027	26.7195		0.607591	0.756353	0.805243	0.369792	0.770663	0.417845	0.544363		2.5044	1.76745
13.2579	130.099	208.683	29.6	1.77744	43.2876	24.354		0.418317	0.677774	0.839221	0.588542	0.740855	0.513881	0.612928		2.42549	1.96603
11.9083	102.188	244.647	30.2	2.17446	44.8255	20.6145		0.505952	0.793971	0.767465	0.557292	0.608513	0.432511	0.721317		2.46573	1.92129
10.2844	114.628	240.107	24.8	1.48892	44.7885	30.0813		0.611402	0.742182	0.776522	0.838542	0.837028	0.434469	0.446919		3.02915	1.65791
9.88679	123.575	229.027	32.9	1.3813	41.4616	30.0163		0.637221	0.704935	0.79863	0.416667	0.872899	0.610496	0.448803		2.63172	1.85793
12.7699	123.592	214.809	39.6	1.578	42.1765	26.7279		0.450006	0.704864	0.826996	0.0677083	0.807334	0.572671	0.54412		2.02991	1.94379
7.93717	139.224	225.633	29.4	1.4168	41.4266	29.2395		0.76382	0.639783	0.805401	0.598958	0.861065	0.612347	0.471319		2.86363	1.88907
15.5628	122.806	197.804	36.1	1.57189	41.5382	26.4257		0.268652	0.708136	0.860925	0.25	0.809371	0.606442	0.552878		2.03616	2.02025
9.58929	127.263	210.475	36.3	1.83383	42.8848	23.3854		0.65654	0.689578	0.835645	0.239583	0.722057	0.535195	0.641003		2.30776	2.01184
12.5648	126.887	218.917	37.5	1.56953	43.0858	27.4514		0.463324	0.691143	0.818801	0.177083	0.810157	0.52456	0.523147		2.14171	1.86651
12.0909	114.704	237.767	30.8	1.24991	42.2804	33.8269		0.494097	0.741867	0.781191	0.526042	0.916698	0.567176	0.338352		2.6787	1.68672
14.0304	105.05	217.171	37.5	1.51431	41.7578	27.5755		0.368155	0.782058	0.822285	0.177083	0.828563	0.594824	0.519551		2.15586	1.93666
13.963	119.335	232.772	37.6	1.70436	41.3594	24.2668		0.372535	0.722586	0.791157	0.171875	0.765213	0.615904	0.615455		2.03221	2.02252
11.53	138.977	215.863	37.1	1.73102	41.4043	23.919		0.530519	0.640812	0.824894	0.197917	0.756325	0.613527	0.625537		2.12557	2.06396
10.4479	141.048	221.555	34	2.90965	45.4958	15.6362		0.600785	0.632189	0.813537	0.359375	0.36345	0.397046	0.865618		1.9558	2.0762
11.6588	193.915	182.008	34.8	3.02264	44.903	14.8556		0.522154	0.412094	0.892442	0.317708	0.325787	0.428413	0.888244		1.57774	2.2091
13.0829	148.209	197.479	38.8	2.72967	44.6322	16.3508		0.42968	0.602376	0.861573	0.109375	0.423442	0.44274	0.844906		1.56487	2.14922
8.86772	153.492	206.826	35.1	2.71952	45.7117	16.8088		0.703394	0.580384	0.842925	0.302083	0.426828	0.385625	0.83163		2.01269	2.06018
9.19527	165.363	214.698	32.2	2.01169	44.6801	22.2102		0.682126	0.530963	0.82722	0.453125	0.662768	0.440205	0.675067		2.32898	1.94249
6.71171	122.573	220.497	27.5	2.02486	44.5642	22.0086		0.843395	0.709103	0.815649	0.697917	0.658381	0.446338	0.680911		2.9088	1.9429
10.2551	150.126	203.91	25	2.18898	44.8083	20.47		0.613305	0.594397	0.848742	0.828125	0.603673	0.433422	0.725508		2.6395	2.00767
10.201	146.7	205.527	27.7	2.38784	44.6198	18.6862		0.616818	0.608661	0.845517	0.6875	0.537385	0.443395	0.77721		2.45036	2.06612
8.34225	147.346	217.756	29.7	2.49559	45.6349	18.2862		0.737516	0.60597	0.821116	0.583333	0.501471	0.389689	0.788805		2.42829	1.99961
8.73333	138.639	240.433	32.1	1.76149	43.9257	24.9366		0.712121	0.642219	0.775873	0.458333	0.74617	0.480124	0.596039		2.55884	1.85204
13.5909	129.754	210.187	27.5	2.54617	44.9224	17.6431		0.396694	0.679207	0.836218	0.697917	0.484609	0.427385	0.807446		2.25843	2.07105
11.3179	167.491	207.068	32.4	2.61357	45.3301	17.3441		0.544291	0.522103	0.842441	0.442708	0.462145	0.405817	0.816112		1.97125	2.06437
14.3618	148.07	203.625	33.2	2.54372	44.543	17.511		0.346636	0.602956	0.849312	0.401042	0.485428	0.447462	0.811276		1.83606	2.10805
19.6695	121.845	208.656	30.1	2.24844	44.1006	19.6139		0.00198107	0.712134	0.839274	0.5625	0.583853	0.470866	0.750323		1.86047	2.06046
10.1564	144.864	231.386	37.6	2.49104	44.8938	18.0221		0.619713	0.616303	0.793922	0.171875	0.502985	0.428901	0.796462		1.91088	2.01928
7.95767	149.001	213.059	38.1	3.01775	44.2989	14.6794		0.762489	0.599078	0.83049	0.145833	0.327415	0.460375	0.89335		1.83482	2.18421
8.5	124.725	245.438	32.8	2.52071	53.0361	21.0401		0.727273	0.700146	0.765886	0.421875	0.493096	-0.0019126	0.708982		2.34239	1.47295
8.20225	132.68	254.055	31.3	2.64808	42.7896	16.1587		0.746607	0.66703	0.748694	0.5	0.450638	0.540231	0.850472		2.36428	2.1394
9.18987	157.325	241.377	29.3	2.26923	49.5942	21.8551		0.682476	0.564426	0.773988	0.604167	0.576923	0.180202	0.685361		2.42799	1.63955
8.3625	158.451	236.667	28.5	2.72604	45.0782	16.5361		0.736201	0.559739	0.783387	0.645833	0.424652	0.419144	0.839533		2.36643	2.04206
10.7681	177.672	244.711	34.1	2.97502	44.4717	14.9484		0.579992	0.479716	0.767337	0.354167	0.341659	0.451235	0.885555		1.75553	2.10413
9.59551	130.895	257.518	28.6	1.78584	44.4752	24.9043		0.656136	0.674457	0.741785	0.640625	0.738052	0.45105	0.596978		2.70927	1.78981
8.34615	128.865	298.464	27.5	1.82763	45.9552	25.1447		0.737263	0.68291	0.660088	0.697917	0.724122	0.372739	0.59001		2.84221	1.62284
8.28902	132.901	260.962	26.9	1.85659	44.5667	24.0046		0.740973	0.666109	0.734912	0.729167	0.71447	0.446208	0.623056		2.85072	1.80418
10.8	123.485	269.938	28.1	1.8022	44.5346	24.7113		0.577922	0.705308	0.717003	0.666667	0.732601	0.447906	0.602572		2.6825	1.76748
8.85714	104.901	263.58	26.4	1.75026	45.0062	25.7139		0.704082	0.782677	0.72969	0.755208	0.749912	0.422953	0.573509		2.99188	1.72615
7.94118	115.123	255.481	26.9	1.73324	45.2114	26.0849		0.76356	0.740121	0.745847	0.729167	0.755587	0.412095	0.562757		2.98843	1.7207
10.8235	120.592	266.067	27.8	2.28027	46.3332	20.3192		0.576394	0.717352	0.724726	0.682292	0.573245	0.352741	0.729878		2.54928	1.80735
10.5542	140.007	258.162	28.2	2.36005	46.3501	19.6395		0.593882	0.636522	0.740499	0.661458	0.546651	0.351846	0.74958		2.43851	1.84192
9.61628	142.936	244.051	28.8	2.43635	43.5282	17.8661		0.654787	0.624328	0.768654	0.630208	0.521215	0.501151	0.800982		2.43054	2.07079
9.90303	224.592	161.909	31.9	3.63251	44.0001	12.1128		0.636167	0.284378	0.932543	0.46875	0.122495	0.476186	0.967744		1.51179	2.37647
11.0307	231.542	158.977	32.3	3.8458	44.4272	11.5521		0.562943	0.255444	0.938395	0.447917	0.0514006	0.453588	0.983996		1.3177	2.37598
11.9643	263.414	135.582	29.1	3.61173	43.9988	12.1822		0.502319	0.122754	0.985072	0.614583	0.129424	0.476256	0.965733		1.36908	2.42706
8.36986	247.507	166.039	29.8	3.37554	43.3145	12.8319		0.735723	0.18898	0.924303	0.578125	0.208152	0.512458	0.946902		1.71098	2.38366
10.875	199.994	187.506	30.7	3.68491	45.5493	12.361		0.573052	0.386787	0.881473	0.53125	0.105029	0.394218	0.96055		1.59612	2.23624
12.6961	218.372	151.802	29.4	3.81649	44.4963	11.659		0.454797	0.310276	0.95271	0.598958	0.0611688	0.44993	0.9809		1.4252	2.38354
10.4878	185.188	197.558	35.1	3.43689	45.3263	13.1882		0.598194	0.448427	0.861416	0.302083	0.187704	0.406018	0.936575		1.53641	2.20401
12.011	223.198	148.519	34.8	3.61035	43.1994	11.9654		0.499282	0.290182	0.95926	0.317708	0.129882	0.518548	0.972016		1.23705	2.44982
8.90361	201.06	179.77	33.3	3.67459	43.9966	11.9732		0.701064	0.382347	0.896908	0.395833	0.10847	0.47637	0.971791		1.58771	2.34507
9.17857	203.727	175.305	33.2	3.5777	43.5319	12.1676		0.68321	0.371246	0.905816	0.401042	0.140768	0.500957	0.966157		1.59627	2.37293
9.33333	241.296	162.521	32.9	3.5399	43.1543	12.1908		0.67316	0.214837	0.931323	0.416667	0.153368	0.520938	0.965483		1.45803	2.41774
8.90769	274.731	167.997	34.5	3.37122	42.1142	12.4923		0.700799	0.0756415	0.920398	0.333333	0.209593	0.575969	0.956746		1.31937	2.45311
9.83459	262.816	171.651	32.7	3.67304	45.3625	12.3501		0.640611	0.125244	0.913106	0.427083	0.108988	0.404102	0.960866		1.30193	2.27807
11.8431	191.647	204.625	33	3.56574	44.4792	12.474		0.510186	0.421537	0.847317	0.411458	0.144752	0.450836	0.957274		1.48793	2.25543
9.38286	196.075	174.86	35.8	3.82698	43.5881	11.3897		0.669944	0.4031	0.906704	0.265625	0.0576734	0.497986	0.988705		1.39634	2.39339
8.38323	127.813	281.1	29.8	1.84348	45.7674	24.8266		0.734855	0.687291	0.694733	0.578125	0.71884	0.382676	0.599228		2.71911	1.67664
8.4497	139.296	254.874	29.4	1.99044	45.6434	22.9313		0.730539	0.639483	0.747059	0.598958	0.669852	0.389238	0.654167		2.63883	1.79046
9.29897	121.381	254.8	29.6	1.84562	44.9669	24.3641		0.675392	0.714069	0.747206	0.588542	0.718125	0.425029	0.612635		2.69613	1.78487
13.13	119.017	252.064	31.4	2.01481	45.1231	22.3956		0.426623	0.723908	0.752666	0.494792	0.661728	0.41677	0.669692		2.30705	1.83913
11.4242	123.599	245.172	34.2	2.30339	44.5308	19.3328		0.537387	0.704834	0.766416	0.348958	0.565538	0.448103	0.75847		2.15672	1.97299
9.54444	129.288	257.823	30.9	1.93842	44.3095	22.8586		0.659452	0.681151	0.741175	0.520833	0.687193	0.459813	0.656273		2.54863	1.85726
10.2039	121.456	239.81	29.7	1.88375	45.2986	24.047		0.616631	0.713757	0.777116	0.583333	0.705417	0.407483	0.621825		2.61914	1.80642
7.27	117.41	255.516	27.5	1.91688	45.9331	23.9625		0.807143	0.730601	0.745778	0.697917	0.694374	0.373908	0.624276		2.93004	1.74396
10.1969	128.053	242.774	29.9	2.06916	44.2771	21.3986		0.617085	0.686289	0.7712	0.572917	0.643614	0.461528	0.698591		2.5199	1.93132
10.2751	144.057	220.371	31.9	2.26116	44.392	19.6325		0.612004	0.619661	0.8159	0.46875	0.579615	0.455448	0.749784		2.28003	2.02113
12.674	151.266	219.146	28.8	1.98882	45.5797	22.918		0.456232	0.589652	0.818345	0.630208	0.670394	0.392607	0.654551		2.34649	1.8655
8.12245	128.31	238.58	29.2	2.01625	45.2618	22.4486		0.751789	0.685221	0.779568	0.609375	0.661252	0.409428	0.668158		2.70764	1.85715
8.08046	130.688	263.855	28.4	1.67245	45.6811	27.3138		0.754516	0.675319	0.72914	0.651042	0.775849	0.387242	0.527135		2.85673	1.64352
9.69399	137.018	239.29	28.5	2.05376	44.3992	21.6185		0.649741	0.64897	0.778153	0.645833	0.648746	0.455071	0.692218		2.59329	1.92544
11.0387	129.526	255.926	27.7	2.2782	44.6366	19.5929		0.562424	0.680156	0.74496	0.6875	0.573932	0.442507	0.75093		2.50401	1.9384
10.7864	113.267	257.147	27.9	1.99752	44.8864	22.4711		0.578805	0.747848	0.742525	0.677083	0.667495	0.429293	0.667504		2.67123	1.83932
8.95789	136.214	231.833	30.2	2.0376	43.9437	21.5664		0.697539	0.652314	0.79303	0.557292	0.654134	0.479169	0.693726		2.56128	1.96593
9.29762	148.778	240.051	28.9	2.20594	44.4476	20.1491		0.675479	0.600009	0.776634	0.625	0.598021	0.452507	0.734809		2.49851	1.96395
9.72826	139.214	234.235	31.7	2.62346	42.7574	16.2981		0.647516	0.639826	0.788239	0.479167	0.458846	0.541937	0.846433		2.22535	2.17661
11.2326	168.547	206.967	30.3	2.13765	44.5095	20.8217		0.549834	0.517705	0.842644	0.552083	0.620784	0.449232	0.715313		2.24041	2.00719
8.54118	158.866	222.163	30.5	2.46473	45.7891	18.5777		0.724599	0.558009	0.812325	0.541667	0.511757	0.381528	0.780355		2.33603	1.97421
12.9574	150.703	211.773	32.7	2.06084	44.3969	21.5431		0.437828	0.591994	0.833054	0.427083	0.646388	0.455193	0.694402		2.10329	1.98265
11.1271	142.145	233.208	33.5	2.2676	46.0821	20.322		0.556684	0.627625	0.790288	0.385417	0.577466	0.366025	0.729798		2.14719	1.88611
13.3953	184.373	189.201	33.3	2.22314	45.1071	20.2898		0.409393	0.451817	0.87809	0.395833	0.592286	0.417614	0.730731		1.84933	2.02644
11.2655	145.025	233.741	29.2	1.83173	44.2988	24.1842		0.547692	0.615633	0.789223	0.609375	0.722757	0.46038	0.617851		2.49546	1.86745
9.28767	109.07	251.19	27.2	1.91133	44.1097	23.078		0.676125	0.765321	0.75441	0.713542	0.696223	0.470385	0.649913		2.85121	1.87471
9.22162	117.608	275.768	27.1	2.03423	45.0342	22.1382		0.680414	0.729776	0.705371	0.71875	0.655257	0.42147	0.677153		2.7842	1.80399
12.9386	148.18	177.593	30.9	2.16183	44.1049	20.4017		0.439052	0.602497	0.901251	0.520833	0.612724	0.470641	0.727488		2.17511	2.09938
11.0673	93.1827	309.566	28.2	1.91394	43.384	22.6674		0.560564	0.831463	0.637938	0.661458	0.695353	0.508784	0.661816		2.74884	1.80854
9.40952	125.522	227.621	33.3	1.99484	44.4814	22.2983		0.668213	0.696829	0.801434	0.395833	0.668388	0.450722	0.672514		2.42926	1.92467
8.12371	107.942	286.523	28.5	1.37426	46.191	33.6114		0.751707	0.770017	0.683913	0.645833	0.875245	0.360267	0.344597		3.0428	1.38878
8.27451	110.696	265.699	24.5	1.4545	47.3278	32.539		0.741915	0.758552	0.725461	0.854167	0.848502	0.300119	0.375683		3.20314	1.40126
7.77436	105.059	292.876	27.8	1.37972	47.3731	34.3353		0.774392	0.78202	0.671237	0.682292	0.873426	0.29772	0.323615		3.11213	1.29257
7.45641	108.773	282.875	29.1	1.47266	47.4798	32.2408		0.795038	0.766556	0.691191	0.614583	0.842446	0.292074	0.384325		3.01862	1.36759
8.94737	123.214	284.771	28.4	1.39411	46.2711	33.1904		0.698223	0.706438	0.687408	0.651042	0.868629	0.356027	0.356801		2.92433	1.40024
8.8125	108.479	288.073	28.1	1.62482	46.7878	28.7957		0.706981	0.76778	0.680819	0.666667	0.791728	0.328688	0.484182		2.93315	1.49369
7.63351	113.425	276.955	28.8	1.93676	46.2572	23.8838		0.783538	0.74719	0.703003	0.630208	0.687746	0.356762	0.626557		2.84868	1.68632
8.33831	109.321	273.055	29.5	1.7009	46.3255	27.2358		0.737772	0.764274	0.710784	0.59375	0.766366	0.35315	0.529396		2.86216	1.59333
7.45946	111.225	291.594	31.2	1.93589	45.9707	23.7466		0.79484	0.756351	0.673794	0.505208	0.688037	0.37192	0.630534		2.74444	1.67625
9.8453	52.6797	629.259	30.5	1.92537	45.4387	23.5999		0.639915	1.00008	8.12864e-05	0.541667	0.691542	0.400071	0.634785		2.87321	1.03494
8.74444	118.902	280.343	27.5	1.70252	46.3141	27.2033		0.7114	0.724388	0.696243	0.697917	0.765827	0.35375	0.530339		2.89953	1.58033
8.0404	106.186	285.377	26.4	1.4488	46.5266	32.114		0.757117	0.777327	0.686199	0.755208	0.850401	0.342506	0.388		3.14005	1.41671
8.82418	121.713	270.859	24.8	1.54169	45.9873	29.8291		0.706222	0.712686	0.715165	0.838542	0.819436	0.371041	0.454229		3.07689	1.54043
7.96923	127.433	241.454	27.1	1.6528	44.9834	27.2165		0.761738	0.688872	0.773834	0.71875	0.782401	0.424159	0.529955		2.95176	1.72795
11.0455	59.114	576.698	26.2	1.45095	45.6954	31.4933		0.561983	0.973297	0.104953	0.765625	0.849682	0.386487	0.40599		3.15059	0.89743
8.02844	111.874	254.179	24.8	1.73239	44.6746	25.7879		0.757894	0.753648	0.748445	0.838542	0.755871	0.440495	0.571365		3.10595	1.7603
8.09091	141.441	241.025	24	1.87445	43.9903	23.4683		0.753837	0.630553	0.77469	0.880208	0.708515	0.476702	0.638599		2.97311	1.88999
7.90643	142.973	245.414	23.9	1.71507	44.2903	25.8243		0.765816	0.624174	0.765933	0.885417	0.761644	0.46083	0.570312		3.03705	1.79707
8.20833	122.275	255.571	24.6	1.82972	44.83	24.501		0.746212	0.710345	0.745668	0.848958	0.723426	0.432275	0.608668		3.02894	1.78661
8.36571	136.242	251.653	25.8	1.73136	44.561	25.7376		0.735993	0.652198	0.753486	0.786458	0.756214	0.44651	0.572824		2.93086	1.77282
9.86127	128.676	269.531	21.7	1.50341	43.4484	28.8998		0.638878	0.683698	0.717815	1	0.832196	0.505378	0.481164		3.15477	1.70436
8.64835	126.382	260.851	25.4	1.69412	44.7454	26.4123		0.71764	0.693245	0.735133	0.807292	0.768628	0.436749	0.553268		2.9868	1.72515
8.95808	139.824	256.952	24.7	1.78531	44.3366	24.8341		0.697527	0.637284	0.742913	0.84375	0.738229	0.458381	0.599012		2.91679	1.80031
9.30594	109.671	249.814	25	1.73902	45.0191	25.8876		0.674939	0.762819	0.757156	0.828125	0.753659	0.422269	0.568476		3.01954	1.7479
11.4726	132.98	224.475	30.9	1.99805	43.7802	21.9115		0.534244	0.665778	0.807711	0.520833	0.667317	0.487818	0.683725		2.38817	1.97925
12.8045	142.298	235.558	31.9	2.36741	44.195	18.6681		0.447762	0.626985	0.785598	0.46875	0.544196	0.46587	0.777737		2.08769	2.0292
10.0226	140.53	241.218	32.3	2.3052	44.93	19.4908		0.628403	0.634346	0.774306	0.447917	0.564934	0.426982	0.753891		2.2756	1.95518
10.069	179.057	231.096	29.2	2.22307	45.1371	20.3039		0.625392	0.473951	0.794501	0.609375	0.592309	0.416026	0.730321		2.30103	1.94085
9.66871	168.68	218.223	32.3	2.42054	45.0918	18.6288		0.651382	0.517154	0.820185	0.447917	0.526487	0.418422	0.778874		2.14294	2.01748
9.56757	130.508	248.508	29.9	2.15983	44.3668	20.5418		0.65795	0.676068	0.75976	0.572917	0.61339	0.456784	0.723426		2.52033	1.93997
9.04918	130.292	251.643	30.3	1.95195	44.7974	22.9501		0.691612	0.676971	0.753507	0.552083	0.682684	0.434	0.65362		2.60335	1.84113
9.14458	163.179	221.502	29.3	2.2886	43.6444	19.0703		0.685417	0.540052	0.813643	0.604167	0.570467	0.495008	0.766077		2.4001	2.07473
11.0957	141.66	225.292	31.6	2.24462	43.7066	19.4717		0.558718	0.629643	0.806081	0.484375	0.585128	0.491717	0.754443		2.25786	2.05224
11.75	161.95	201.351	30.4	2.22496	42.3524	19.0351		0.516234	0.545171	0.85385	0.546875	0.591679	0.563366	0.767099		2.19996	2.18431
11.2	167.056	217.673	32.9	2.67589	44.1366	16.4942		0.551948	0.523913	0.821283	0.416667	0.441372	0.468964	0.840748		1.9339	2.13099
9.46591	143.365	237.791	26.9	2.08786	44.325	21.2299		0.664551	0.622544	0.781143	0.729167	0.637381	0.458994	0.703481		2.65364	1.94362
9.35165	143.606	229.565	28.7	1.66554	39.0221	23.429		0.671971	0.621539	0.797555	0.635417	0.778152	0.739572	0.639738		2.70708	2.17687
7.68966	148.125	232.795	29.6	1.94066	42.679	21.992		0.779893	0.602727	0.791111	0.588542	0.686447	0.546083	0.68139		2.65761	2.01858
9.32609	153.23	212.809	30.7	2.43503	43.0483	17.6788		0.673631	0.581474	0.830988	0.53125	0.521656	0.526542	0.806413		2.30801	2.16394
7.87565	120.866	257.211	29.7	2.21909	45.7788	20.6295		0.767815	0.71621	0.742397	0.583333	0.593635	0.382074	0.720884		2.66099	1.84536
6.61463	119.722	244.469	23.8	1.75405	45.9506	26.1968		0.849699	0.720975	0.767819	0.890625	0.74865	0.372987	0.559512		3.20995	1.70032
6.73239	117.926	238.87	26.9	1.6888	45.3313	26.8422		0.842052	0.728451	0.77899	0.729167	0.770399	0.405753	0.540805		3.07007	1.72555
5.84689	120.01	239.214	27.6	1.65217	45.5069	27.5436		0.899553	0.719775	0.778303	0.692708	0.782608	0.396459	0.520474		3.09464	1.69524
6.73575	125.169	248.369	26.8	1.73435	46.206	26.6417		0.841834	0.698298	0.760037	0.734375	0.755217	0.359472	0.546618		3.02972	1.66613
8.12308	130.568	235.657	23.1	1.51284	44.0212	29.0985		0.751748	0.67582	0.785402	0.927083	0.829054	0.475067	0.475407		3.18371	1.73588
7.18436	148.304	226.019	28.1	1.89064	45.4614	24.0455		0.812704	0.60198	0.804632	0.666667	0.70312	0.39887	0.62187		2.78447	1.82537
7.69474	136.625	231.135	25.7	1.92124	45.6834	23.7781		0.779563	0.650602	0.794423	0.791667	0.69292	0.387122	0.629621		2.91475	1.81117
8.73224	133.357	245.857	26	1.41933	45.1141	31.7856		0.712192	0.664207	0.765049	0.776042	0.860225	0.417244	0.39752		3.01267	1.57981
7.69388	123.596	247.679	28.1	1.75678	45.3188	25.7965		0.779618	0.704844	0.761415	0.666667	0.74774	0.406412	0.571115		2.89887	1.73894
6.95745	123.534	258.349	25.8	1.49664	45.2444	30.2306		0.827439	0.705103	0.740126	0.786458	0.834452	0.410348	0.442591		3.15345	1.59307
8.64	150.689	227.526	25.6	1.74103	44.504	25.5619		0.718182	0.592053	0.801623	0.796875	0.752989	0.449522	0.577917		2.8601	1.82906
9.3224	129.983	252.239	32.2	2.11032	45.6735	21.6429		0.67387	0.678254	0.752316	0.453125	0.629893	0.387648	0.691511		2.43514	1.83147
7.80851	135.088	236.253	28.5	1.76427	44.8115	25.3995		0.772175	0.657004	0.784211	0.645833	0.745244	0.433256	0.582624		2.82026	1.80009
9.1066	135.609	224.593	30.2	1.90808	44.1203	23.1229		0.687883	0.654833	0.807476	0.557292	0.697307	0.469826	0.648613		2.59731	1.92591
6.22951	96.3227	255.289	27.7	1.55424	45.6507	29.3717		0.874707	0.81839	0.74623	0.6875	0.815253	0.388853	0.467487		3.19585	1.60257
6.79661	101.883	249.539	28.5	1.61908	45.7497	28.2566		0.837882	0.795242	0.757704	0.645833	0.79364	0.383615	0.49981		3.0726	1.64113
10.6182	148.278	245.24	30.1	2.49932	45.3159	18.1313		0.589728	0.60209	0.766281	0.5625	0.500226	0.406567	0.793297		2.25454	1.96615
11.1698	124.631	302.782	35	2.19446	46.0697	20.9936		0.553908	0.700539	0.651473	0.307292	0.601845	0.366683	0.71033		2.16358	1.72849
12.0994	121.794	305.986	35.7	2.09388	45.5087	21.7342		0.493547	0.71235	0.645081	0.270833	0.635374	0.396365	0.688865		2.1121	1.73031
7.38462	148.703	258.646	32	2.20675	44.6871	20.2502		0.7997	0.600319	0.739533	0.463542	0.597749	0.439834	0.731879		2.46131	1.91125
9.70414	135.049	262.89	37.9	2.76449	45.0082	16.2808		0.649082	0.657167	0.731065	0.15625	0.411836	0.422845	0.846932		1.87433	2.00084
8.50323	154.268	250.926	35.6	2.61219	44.8291	17.1615		0.727063	0.577154	0.754937	0.276042	0.462604	0.432324	0.821405		2.04286	2.00867
10.8851	130.495	264.245	36.7	2.59963	45.7547	17.6004		0.572399	0.676122	0.728362	0.21875	0.466789	0.383349	0.808683		1.93406	1.92039
4.57297	89.0665	364.137	32.5	1.86302	47.2925	25.3848		0.982274	0.848599	0.529056	0.4375	0.712325	0.301984	0.583049		2.9807	1.41409
6.61078	118.247	303.841	34.3	2.18335	46.5416	21.3166		0.849949	0.727116	0.64936	0.34375	0.60555	0.341714	0.700968		2.52637	1.69204
6.56098	112.673	324.703	35.2	2.47183	47.3965	19.1747		0.853183	0.750319	0.607736	0.296875	0.50939	0.296479	0.763053		2.40977	1.66727
6.19048	150.571	237.192	31	2.67784	45.1952	16.8775		0.877242	0.592544	0.782338	0.515625	0.44072	0.412952	0.829638		2.42613	2.02493
8.01242	151.464	246.047	30.9	2.55524	46.3487	18.1387		0.758934	0.588828	0.764672	0.520833	0.481588	0.351923	0.793081		2.35018	1.90968
5.94406	173.989	241.153	27.3	2.32852	44.9403	19.3		0.893243	0.495049	0.774435	0.708333	0.557161	0.426438	0.759421		2.65379	1.96029
7.89189	143.724	282.072	32.6	1.83152	46.4585	25.3661		0.76676	0.621049	0.692793	0.432292	0.722826	0.346111	0.583593		2.54293	1.6225
7.14483	139.921	295.734	31.5	1.8487	45.7408	24.7421		0.815271	0.636882	0.665536	0.489583	0.717099	0.384085	0.601678		2.65884	1.6513
7.24551	126.39	284.264	30.5	1.55907	44.548	28.5734		0.808733	0.693215	0.688419	0.541667	0.813642	0.447197	0.490627		2.85726	1.62624
4.28426	95.3613	319.384	26.5	1.65967	46.1717	27.8198		1.00102	0.822393	0.618348	0.75	0.780109	0.361287	0.512471		3.35352	1.49211
5.82659	125.953	275.357	24.6	1.54737	44.7054	28.8913		0.900871	0.695033	0.706191	0.848958	0.817545	0.438867	0.481411		3.26241	1.62647
5.31915	100.047	319	30.2	1.41291	44.8965	31.7758		0.933821	0.802886	0.619114	0.557292	0.862362	0.428759	0.397803		3.15636	1.44568
6.75393	111.17	282.574	29.8	1.66315	44.5134	26.7646		0.840654	0.756579	0.691792	0.578125	0.778951	0.449028	0.543056		2.95431	1.68388
6.96175	121.454	269.953	30.6	1.69441	44.2968	26.1428		0.827159	0.713763	0.716973	0.536458	0.768529	0.460488	0.561077		2.84591	1.73854
6.97297	112.698	287.783	28.9	1.74602	45.6494	26.1449		0.82643	0.750218	0.681399	0.625	0.751328	0.388922	0.561018		2.95298	1.63134
7.39877	143.508	256.501	29.8	2.13619	44.861	21.0004		0.798781	0.62195	0.743813	0.578125	0.621269	0.430636	0.710133		2.62012	1.88458
5.74269	111.958	313.401	30.1	1.75842	45.357	25.7941		0.906319	0.753298	0.630285	0.5625	0.747192	0.404391	0.571185		2.96931	1.60586
8.39264	129.045	285.249	32.9	1.76748	45.2263	25.5879		0.734244	0.682162	0.686455	0.416667	0.744172	0.411309	0.577161		2.57724	1.67493
7.15	103.523	289.79	25.2	1.4511	46.3693	31.9546		0.814935	0.788413	0.677394	0.817708	0.849635	0.350833	0.392619		3.27069	1.42085
5.18012	116.687	319.376	27.4	1.5668	45.5288	29.0585		0.942849	0.73361	0.618363	0.703125	0.811067	0.395303	0.476566		3.19065	1.49023
6.34637	116.34	288.116	33	1.8919	45.5498	24.0762		0.867119	0.735052	0.680734	0.411458	0.702699	0.394193	0.620981		2.71633	1.69591
5.34066	111.418	295.885	28	1.68705	44.8715	26.5975		0.932425	0.755543	0.665234	0.671875	0.770982	0.430078	0.547897		3.13082	1.64321
5.55556	127.033	276.211	30	1.97432	45.277	22.933		0.91847	0.690539	0.704488	0.567708	0.675227	0.408623	0.654116		2.85195	1.76723
4.77714	111.816	306.627	26.6	1.54509	45.4471	29.4139		0.969017	0.753889	0.643801	0.744792	0.818303	0.399623	0.466265		3.286	1.50969
6.99448	96.0648	345.071	25.8	1.05414	45.0517	42.7379		0.825034	0.819464	0.567097	0.786458	0.981954	0.420548	0.0800602		3.41291	1.0677
9.04819	117.215	308.362	27.9	1.5051	44.9375	29.8568		0.691676	0.731413	0.640339	0.677083	0.831633	0.426587	0.453427		2.9318	1.52035
9.27273	97.5016	329.077	25	1.00285	45.6077	45.4783		0.677096	0.813482	0.599008	0.828125	0.999052	0.391126	0.000628297		3.31775	0.990762
8.83978	102.772	322.55	30.5	1.17902	44.7759	37.9773		0.705209	0.79154	0.612031	0.541667	0.940327	0.435136	0.218049		2.97874	1.26522
7.97561	116.745	313.379	22.4	1.15425	45.8462	39.7197		0.761324	0.733369	0.630329	0.963542	0.948585	0.378507	0.167546		3.40682	1.17638
7.24706	108.896	324.107	29.8	1.40434	45.4305	32.35		0.808633	0.766043	0.608924	0.578125	0.865219	0.400503	0.381159		3.01802	1.39059
6.60645	148.883	260	28.1	1.42168	42.2886	29.7455		0.85023	0.59957	0.736832	0.666667	0.85944	0.566741	0.456651		2.97591	1.76022
8.6303	108.127	336.306	27.6	1.24516	44.565	35.7905		0.718811	0.769248	0.584585	0.692708	0.918279	0.446296	0.281436		3.09905	1.31232
11.119	108.655	328.694	33.5	1.47556	43.8009	29.6842		0.557205	0.767048	0.599773	0.385417	0.841479	0.486725	0.458429		2.55115	1.54493
8.04687	227.185	206.33	32.4	1.53705	43.9148	28.5709		0.756696	0.273587	0.843914	0.442708	0.820985	0.480696	0.490697		2.29398	1.81531
6.74346	96.4821	325.59	27.2	1.30572	45.4413	34.8017		0.841334	0.817726	0.605966	0.713542	0.898093	0.399932	0.310095		3.2707	1.31599
7.32642	99.6341	312.023	35	1.42905	44.4428	31.0995		0.803479	0.804604	0.633035	0.307292	0.856982	0.452762	0.417407		2.77236	1.5032
7.68254	100.299	316.515	27.9	1.27955	43.837	34.2598		0.780355	0.801838	0.624072	0.677083	0.906818	0.484817	0.325803		3.16609	1.43469
9.07921	85.7527	346.379	29.1	1.1722	45.5003	38.8161		0.689662	0.862395	0.564486	0.614583	0.9426	0.396809	0.193736		3.10924	1.15503
8.27273	87.7092	345.495	30.4	1.29589	44.8941	34.6436		0.742031	0.85425	0.566252	0.546875	0.901372	0.428883	0.314679		3.04453	1.30981
12.3143	101.982	280.162	33.8	2.00511	44.9347	22.4101		0.479592	0.794831	0.696603	0.369792	0.664964	0.426737	0.669272		2.30918	1.79261
13.055	119.166	230.963	32.5	2.54603	45.0823	17.7069		0.431491	0.723288	0.794767	0.4375	0.484658	0.418928	0.805597		2.07694	2.01929
9.26437	132.084	261.067	34.3	2.32951	44.4569	19.0843		0.677638	0.669509	0.734703	0.34375	0.556831	0.452014	0.765673		2.24773	1.95239
10.2513	126.554	238.245	32.1	1.9234	43.1875	22.4537		0.613555	0.692533	0.780237	0.458333	0.6922	0.519181	0.668008		2.45662	1.96743
12.7831	122.973	258.154	31.9	2.11425	43.6694	20.6548		0.449151	0.707439	0.740515	0.46875	0.628585	0.493683	0.72015		2.25392	1.95435
10.9366	120.385	243.122	31.9	2.2734	44.1938	19.4395		0.569053	0.718214	0.770506	0.46875	0.575534	0.465934	0.755376		2.33155	1.99182
11.0057	131.213	261.298	32.4	1.74873	43.9982	25.1601		0.564564	0.673135	0.734242	0.442708	0.750423	0.476286	0.589563		2.43083	1.80009
14.0092	101.636	270.799	33.4	1.72763	43.4575	25.1545		0.369534	0.79627	0.715285	0.390625	0.757458	0.504893	0.589725		2.31389	1.8099
12.1818	112.697	284.706	28.9	1.70286	44.0644	25.8767		0.488194	0.75022	0.687538	0.625	0.765714	0.472786	0.568791		2.62913	1.72912
14.2034	78.6238	258.687	30.5	1.72876	43.9934	25.4479		0.356923	0.892074	0.739451	0.541667	0.75708	0.47654	0.581219		2.54774	1.79721
8.66667	94.3567	275.275	33.3	1.75094	45.1262	25.7726		0.71645	0.826575	0.706355	0.395833	0.749687	0.416605	0.57181		2.68855	1.69477
6.66667	102.522	282.725	26.7	1.98957	44.5665	22.4001		0.84632	0.792581	0.691491	0.739583	0.670144	0.446215	0.669562		3.04863	1.80727
10.8909	102.786	265.334	30.4	1.97279	45.2511	22.9377		0.572019	0.79148	0.726189	0.546875	0.675737	0.409992	0.653981		2.58611	1.79016
10.7354	91.9155	292.723	25.1	1.65361	45.131	27.2924		0.582115	0.836738	0.671541	0.822917	0.782129	0.41635	0.527758		3.0239	1.61565
8.63158	103.882	253.323	25.5	2.11208	44.2209	20.9372		0.718729	0.786918	0.750153	0.802083	0.629308	0.464501	0.711966		2.93704	1.92662
7.67816	114.771	300.449	37.1	2.20511	45.7318	20.739		0.780639	0.741587	0.656127	0.197917	0.598297	0.384562	0.71771		2.31844	1.7584
11.0115	124.017	278.048	38.4	2.22822	45.5622	20.4478		0.564189	0.703092	0.700822	0.130208	0.590594	0.393537	0.726151		1.98808	1.82051
8.6	135.533	276.686	38.6	2.8804	45.9758	15.9616		0.720779	0.655151	0.703539	0.119792	0.373199	0.371652	0.856186		1.86892	1.93138
7.71598	121.117	293.129	35.5	2.32836	45.4094	19.5027		0.778183	0.715165	0.670733	0.28125	0.557214	0.40162	0.753544		2.33181	1.8259
8.8	156.9	263.73	36.6	2.19625	45.5643	20.7464		0.707792	0.566195	0.729389	0.223958	0.60125	0.393422	0.717495		2.0992	1.84031
9.26744	135.846	256.788	40	2.71617	44.8666	16.5183		0.677439	0.653845	0.74324	0.046875	0.427944	0.43034	0.840049		1.8061	2.01363
7.58282	131.768	279.353	36	2.54135	45.9374	18.076		0.78683	0.670823	0.698219	0.255208	0.486216	0.373682	0.794899		2.19908	1.8668
7.97546	135.938	270.785	40.9	2.71365	45.6983	16.8402		0.761334	0.653465	0.715314	0	0.428784	0.386333	0.830719		1.84358	1.93237
8.09143	120.642	284.195	38.7	2.56527	46.3993	18.0875		0.753803	0.717146	0.688558	0.114583	0.478245	0.349246	0.794565		2.06378	1.83237
8.09697	139.852	260.015	35.6	2.52894	45.7396	18.0865		0.753444	0.637169	0.736802	0.276042	0.490354	0.38415	0.794595		2.15701	1.91555
8.47561	140.736	259.957	32.9	2.51391	46.0784	18.3294		0.728857	0.633487	0.736918	0.416667	0.495363	0.366223	0.787555		2.27437	1.8907
7.39759	131.778	274.283	30.9	2.10676	46.5068	22.075		0.798858	0.670782	0.708333	0.520833	0.631079	0.343555	0.678986		2.62155	1.73087
7.4386	138.875	252.657	37.3	2.77216	45.2914	16.338		0.796195	0.641237	0.751482	0.1875	0.409281	0.407865	0.845277		2.03421	2.00462
10.4912	125.94	278.606	37.2	1.89701	45.0577	23.752		0.597972	0.695087	0.699708	0.192708	0.700997	0.420226	0.630377		2.18676	1.75031
7.63429	137.094	250.09	35.1	2.46034	45.2018	18.3722		0.783488	0.648653	0.756605	0.302083	0.513219	0.412601	0.786314		2.24744	1.95552
7.28571	78.6681	363.19	27.4	1.16773	46.06	39.444		0.806122	0.89189	0.530947	0.703125	0.94409	0.367196	0.175536		3.34523	1.07368
5.91919	90.6276	334.369	24.1	1.25278	46.9761	37.4976		0.894858	0.8421	0.588451	0.875	0.915742	0.318725	0.231953		3.5277	1.13913
7.15116	102.267	341.106	24.7	1.25654	47.0194	37.4198		0.81486	0.793644	0.575009	0.84375	0.914488	0.316436	0.234208		3.36674	1.12565
7.13187	102.528	321.541	26.2	1.27109	47.8356	37.6336		0.816112	0.792555	0.614045	0.765625	0.909638	0.27325	0.228012		3.28393	1.11531
6.47059	90.7092	353.719	28.7	1.51969	47.4901	31.2499		0.859053	0.84176	0.549842	0.635417	0.826771	0.291527	0.413045		3.163	1.25441
8.08092	126.061	275.122	36.6	1.85331	45.3199	24.4534		0.754485	0.694584	0.706661	0.223958	0.715562	0.406355	0.610046		2.38859	1.72306
8.25137	117.251	279.629	27.7	1.43518	45.7378	31.869		0.743418	0.73126	0.697667	0.6875	0.854939	0.384241	0.395101		3.01712	1.47701
8.04	123.502	323.881	37.7	1.90543	47.1198	24.7292		0.757143	0.705236	0.609376	0.166667	0.698189	0.311122	0.602053		2.32723	1.52255
7.23179	131.927	301.19	35.9	1.67659	46.235	27.5768		0.809624	0.670163	0.654648	0.260417	0.77447	0.357938	0.519513		2.51467	1.5321
6.78107	129.089	275.026	35.5	1.85569	45.1945	24.3545		0.838892	0.681976	0.706851	0.28125	0.71477	0.41299	0.612912		2.51689	1.73275
5.82822	115.266	319.347	34.2	1.82839	46.8552	25.6265		0.900765	0.739526	0.618421	0.348958	0.723869	0.325121	0.576044		2.71312	1.51959
6.85714	124.532	275.317	31.7	1.95529	46.2591	23.6584		0.833952	0.70095	0.706272	0.479167	0.681568	0.356659	0.63309		2.69564	1.69602
5.82927	130.36	280.649	31.4	2.06033	46.3082	22.4761		0.900697	0.676686	0.695633	0.494792	0.646558	0.354064	0.667358		2.71873	1.71706
6.93168	143.138	260.358	29	1.86066	45.4641	24.4344		0.829112	0.62349	0.736116	0.619792	0.713114	0.398727	0.610597		2.78551	1.74544
7.01676	127.085	263.758	32.2	2.39841	45.3325	18.9011		0.823587	0.690323	0.729334	0.453125	0.533863	0.405688	0.770984		2.5009	1.90601
8.51456	102.388	284.47	34.9	1.71936	46.0925	26.8079		0.726327	0.79314	0.688009	0.3125	0.760212	0.365477	0.541801		2.59218	1.59529
8.31111	93.4358	285.401	34.1	1.78239	45.971	25.7918		0.739538	0.830409	0.686151	0.354167	0.739204	0.371904	0.571251		2.66332	1.62931
8.61333	92.464	288.4	33.4	1.88701	46.6551	24.7243		0.719913	0.834454	0.680167	0.390625	0.704329	0.33571	0.602194		2.64932	1.61807
8.00893	108.807	246.176	36.2	2.09567	45.6132	21.7655		0.75916	0.766415	0.764413	0.244792	0.634778	0.390835	0.687956		2.40515	1.8432
8.28426	114.508	265.98	32.7	1.88947	45.6502	24.1603		0.741282	0.742682	0.724899	0.427083	0.703511	0.388878	0.618541		2.61456	1.73232
8.41346	105.759	272.754	32.6	1.73807	46.1388	26.546		0.732892	0.779106	0.711384	0.432292	0.753976	0.363026	0.549392		2.69827	1.6238
8.64348	87.255	298.974	34.3	1.98498	45.9869	23.1674		0.717956	0.856141	0.659071	0.34375	0.671673	0.371065	0.647321		2.58952	1.67746
10.0724	93.688	289.784	34	1.56186	45.4051	29.0712		0.625169	0.829359	0.677405	0.359375	0.812714	0.401848	0.476198		2.62662	1.55545
9.54839	111.83	247.249	33.3	2.09803	44.8158	21.3609		0.659196	0.753832	0.762272	0.395833	0.63399	0.433025	0.699684		2.44285	1.89498
5.79641	139.672	257.231	27	2.33439	45.3586	19.4306		0.902831	0.637916	0.742356	0.723958	0.555203	0.404307	0.755635		2.81991	1.9023
5.05495	122.862	268.326	24.3	2.08479	45.7773	21.9577		0.950978	0.707902	0.720219	0.864583	0.638403	0.382152	0.682384		3.16187	1.78476
5.15676	145.52	222.872	27.8	2.14298	48.6931	22.7221		0.944366	0.61357	0.81091	0.682292	0.619006	0.227879	0.660228		2.85923	1.69902
8.17391	138.322	235.745	27.6	2.40466	45.4789	18.9128		0.748447	0.643538	0.785226	0.692708	0.531779	0.397942	0.770644		2.61647	1.95381
7.15476	169.799	210.333	28.9	2.37664	45.4391	19.1191		0.814626	0.512494	0.835928	0.625	0.54112	0.400047	0.764665		2.49324	2.00064
5.4491	147.233	244.022	30.5	2.42899	45.9093	18.9006		0.925383	0.60644	0.768711	0.541667	0.52367	0.37517	0.770998		2.59716	1.91488
6.09302	142.839	244.218	26.8	2.01571	45.7171	22.6804		0.88357	0.624735	0.768321	0.734375	0.661431	0.385339	0.661437		2.90411	1.8151
5.58065	129.032	250	25.7	1.78736	45.1943	25.2855		0.916841	0.682214	0.756784	0.791667	0.737548	0.413002	0.585927		3.12827	1.75571
6.38323	175.685	204.503	25	2.27525	45.1982	19.8652		0.864725	0.487988	0.84756	0.828125	0.574918	0.412794	0.743038		2.75576	2.00339
6.40909	155.134	219.752	25.7	2.24191	44.8091	19.987		0.863046	0.573548	0.817135	0.791667	0.586029	0.433382	0.739508		2.81429	1.99002
9.65385	249.346	154.25	27.4	3.94095	43.6843	11.0847		0.652348	0.181324	0.947826	0.703125	0.0196837	0.492894	0.997544		1.55648	2.43826
10.8125	263.206	142.474	28.1	3.82767	43.5853	11.3869		0.57711	0.123622	0.971321	0.666667	0.0574441	0.49813	0.988785		1.42484	2.45824
11.125	292.866	128.045	28.7	4.0108	43.8375	10.9299		0.556818	0.000141891	1.00011	0.635417	-0.00360012	0.48479	1.00203		1.18878	2.48693
9.08333	247.75	144.155	27.4	3.60174	43.07	11.9581		0.689394	0.187969	0.967968	0.703125	0.132752	0.525396	0.972229		1.71324	2.46559
8.325	233.608	160.526	26.4	3.2962	44.9478	13.6362		0.738636	0.246846	0.935304	0.755208	0.234599	0.426042	0.923587		1.97529	2.28493
5.92683	117.861	310.412	40.4	2.33677	45.6113	19.5189		0.894362	0.728723	0.63625	0.0260417	0.554409	0.390936	0.753075		2.20353	1.78026
7.87778	134.963	246.982	38.6	2.5807	44.8888	17.394		0.767677	0.657524	0.762806	0.119792	0.473099	0.429162	0.814665		2.01809	2.00663
8.39785	135.137	238.707	37.6	2.71728	44.5123	16.3812		0.733906	0.656799	0.779316	0.171875	0.427573	0.449082	0.844023		1.99015	2.07242
6.30952	130.174	274.358	34.9	2.35053	44.936	19.1174		0.869511	0.677461	0.708183	0.3125	0.549825	0.426667	0.764712		2.4093	1.89956
7.9799	104.81	287.67	37.3	1.8136	44.7961	24.7001		0.761045	0.783055	0.681624	0.1875	0.7288	0.43407	0.602896		2.4604	1.71859
6.46914	138.982	266.489	32.6	2.1143	44.8087	21.1931		0.859147	0.640792	0.723886	0.432292	0.628565	0.433401	0.704547		2.5608	1.86183
7.57949	115.588	266.198	33.6	2.0417	43.8991	21.5012		0.787046	0.738185	0.724466	0.380208	0.652766	0.481529	0.695617		2.55821	1.90161
7.33333	122.345	267.988	33	2.10347	43.4457	20.6544		0.80303	0.710056	0.720894	0.411458	0.632178	0.505517	0.720163		2.55672	1.94657
8.71503	114.375	271.807	34.7	1.9634	43.9223	22.3705		0.71331	0.743233	0.713273	0.322917	0.678865	0.480299	0.67042		2.45832	1.86399
9.57317	142.338	257.032	34.1	2.81177	45.8091	16.2919		0.657586	0.62682	0.742754	0.354167	0.396078	0.380473	0.846611		2.03465	1.96984
6.7625	137.041	273.641	33.9	2.6714	46.3654	17.3562		0.840097	0.648873	0.709614	0.364583	0.442866	0.351038	0.815762		2.29642	1.87641
6.3522	120.474	313.228	32.6	2.42479	47.2525	19.4872		0.86674	0.717843	0.630631	0.432292	0.525069	0.304102	0.753993		2.54194	1.68873
7.93789	133.649	278.842	33.4	2.33576	46.9748	20.1111		0.763773	0.662991	0.699238	0.390625	0.554745	0.318792	0.73591		2.37214	1.75394
6.69182	146.046	258.383	34.6	2.5615	46.598	18.1917		0.844687	0.611383	0.740057	0.328125	0.479501	0.338731	0.791545		2.2637	1.87033
6.54422	166.973	244.449	29.2	2.08587	45.4863	21.8069		0.854272	0.52426	0.767859	0.609375	0.638044	0.397553	0.686758		2.62595	1.85217
7.5	142.387	263.367	30.8	2.02713	45.9259	22.6557		0.792208	0.626615	0.730114	0.526042	0.657624	0.374289	0.662154		2.60249	1.76656
5.72549	149.231	262.785	30	2.25345	45.9595	20.3951		0.907436	0.598123	0.731274	0.567708	0.582182	0.372513	0.727677		2.65545	1.83146
8.35762	164.1	242.139	31.1	2.06582	45.3342	21.9448		0.736518	0.53622	0.772467	0.510417	0.644725	0.405599	0.682758		2.42788	1.86082
10	178.603	209.963	29.6	2.30813	44.3412	19.2109		0.62987	0.47584	0.836667	0.588542	0.563958	0.458137	0.762002		2.25821	2.05681
7.31707	133.369	274.317	31.8	1.90464	46.297	24.3075		0.804086	0.664159	0.708267	0.473958	0.698454	0.354657	0.614275		2.64066	1.6772
7.61006	132.341	285.14	32.8	1.87446	46.484	24.7987		0.785061	0.668438	0.686671	0.421875	0.708514	0.344759	0.600039		2.58389	1.63147
8.8642	135.593	273.148	33.3	2.01349	45.7495	22.7215		0.703624	0.654898	0.710599	0.395833	0.662172	0.383625	0.660245		2.41653	1.75447
7.54839	119.683	269.53	32.1	1.8567	45.9763	24.7624		0.789066	0.721138	0.717817	0.458333	0.714433	0.371624	0.601091		2.68297	1.69053
5.73256	124.198	280.872	32.7	2.20141	46.6535	21.1926		0.906977	0.70234	0.695187	0.427083	0.599529	0.335791	0.704564		2.63593	1.73554
